# Supplementary material for: Variations in porcine colostrum oligosaccharide composition between breeds and in association with sow maternal performance
Source: J Anim Sci Biotechnol. 2020 Mar 12;11:21. doi: 10.1186/s40104-020-0430-x (PMC7066846; doi:10.1186/s40104-020-0430-x)
Supplement: Supplementary file 1 — Additional file 1. Collection of all the individual records used for the elaboration of data. [file 40104_2020_430_MOESM1_ESM.xlsx]

## Sheet: oligoscolostr_new2
Sow	month	Batch	Breed	Sow parity	Piglets born alive	Litter weight at birth	Pilgets alive at d3	Total weight of the litter at d3	Total piglet growth to d3	Weaned pigs	Total weight of the weaned litter	2_0_1_0_0	3_0_0_0_0	2_1_0_0_0	2_0_0_1_0	4_0_0_0_0	2_1_1_0_0	3_1_0_0_0	value of the standard	4_1_0_0_0	3_2_0_0_0	3_1_2_0_0	4_1_1_0_0	3_1_0_1_0	4_2_0_0_0	4_1_0_1_0	4_2_1_0_0	3_2_0_1_0	3_2_1_1_0	4_1_1_1_0	4_2_2_0_0	4_2_0_1_0
Z1136	3	1	DU	3	10	12.1	9	14.5	0.401111	4	23.8	0	43233.9	407.288	46061.2	0	171.124	9980.45	42662.2	10793.3	0	1171.67	0	557.909	9625.92	0	0	0	80.1134	0	907.799	515.174
Z1141	3	1	DU	3	8	13.1	8	16.4	0.4125	6	49.4	0	51788.4	412.302	68263.6	0	1427.46	36499.1	72232.6	17893.9	0	5492.3	0	5546.85	50635	0	0	0	137.485	0	4160.1	3944.77
Z1142	3	1	DU	3	6	8.5	6	11.1	0.433333	6	37.8	640.648	24245.7	391.26	30149.6	0	7507.95	14764.7	20094.4	12652.7	0	921.649	247.512	1248.58	12694	0	0	0	0	0	943.785	919.18
Z1142	7	1	DU	4	7	12.9	6	14.2	0.52381	6	44.58	0	55424.3	285.372	64035.3	0	135.591	14816	60602.2	16496.9	0	477.164	0	308.846	14088.4	0	0	0	506.544	0	1042.17	1112.74
Z1145	8	1	DU	4	13	18	9	16.7	0.47094	6	32.8	0	51207	506.531	53352.4	0	1589.71	11900	74143.9	12423.7	0	526.445	0	1062.33	17028.5	0	0	0	556.498	0	408.435	949.24
Z1157	4	1	DU	3	8	15.1	7	17.4	0.598214	7	55.6	0	50774.7	2664.58	42721.8	0	0	49861.3	49034.6	14601.2	834.477	2654.38	0	3291.43	54887.2	0	0	0	128.178	0	1250.42	3874.67
Z1166	7	1	DU	3	11	19.8	10	22	0.4	9	57.2	0	56961	1866.4	71316.9	0	2366.35	27188.9	83996.5	17961.9	521.838	1551.67	0	751.168	15739.2	0	0	0	968.757	0	0	742.89
Z1168	7	1	DU	3	9	14.3	9	18.1	0.422222	9	51.4	0	46074.6	1367.11	26081	0	2506.29	8852.39	43235.3	10749.8	0	0	0	720.086	8446.91	0	0	0	0	0	0	771.555
Z1207	8	1	DU	3	11	19.1	11	23.7	0.418182	10	67.2	1549.33	69633.3	2438.35	102944	0	504.374	16333.5	74444.3	11035.9	0	1045.9	0	717.363	12563.1	0	0	0	1943.09	194.85	0	952.488
Z1140	6	2	DU	1	5	8.7	5	10	0.26	10		0	19671.4	1083.42	45165	157.653	0	8327.89	30901.5	3255.01	0	596.954	0	302.916	7747.29	0	0	0	458.101	0	37.9105	566.558
Z1145	5	2	DU	1	10	15.3	10	18.5	0.32	7		0	13163.6	640.944	30642.6	0	172.25	1978.54	27299.8	5830.61	0	0	0	0	1138.43	0	0	0	99.6289	4.39773	0	0
Z1145	10	2	DU	2	9	11.5	9	14.2	0.3	8	47.2	0	29455.1	4104.97	55625.5	600.504	0	8380.57	40586.2	2928.16	0	0	0	17.6525	4479.16	0	0	0	423.335	0	0	289.19
LA16	2	1	LA	8	13	14.9	13	19.6	0.361538	13	96.2	0	99040.6	3140.41	138390	0	5344.35	25949.9	175457	31762.8	0	1544.71	0	2376.77	41143.3	749.23	0	0	301.72	0	4759.1	10286.9
LA280	1	1	LA	5	11	16.6	11	20.4	0.345455	10		0	43651.7	5266.18	70960.4	0	1015.74	8170.23	80906.8	10248.8	0	0	0	0	12999.3	132.347	0	0	295.206	0	1812.21	653.204
LA313	12	1	LA	5	13	17.3	12	18	0.169231	9	67.8	1836.06	29928.1	2175.59	81137.5	0	972.948	8053.01	85300.2	22461.2	779.71	194.749	0	0	13839.9	0	0	0	338.543	0	1725.48	2095.22
LA328	3	1	LA	5	13	17	12	19.9	0.350641	10		0	45974.9	0	70320.9	0	4468.41	13396.4	112669	27276.8	0	1592.52	0	2419.21	25570.8	315.541	0	0	0	0	2414.22	3856.16
LA328	7	1	LA	6	7	12.2	7	15.7	0.5	7	53.7	0	42659.8	1318.78	55640.7	0	0	8787.39	79711.9	16178.6	0	989.603	0	0	26785	0	0	0	0	0	2773.32	2847.48
LA331	7	1	LA	6	11	17.6	11	22.6	0.454545	9	54.4	0	27396.7	0	29209.5	0	0	6233.24	62872.8	13846.4	300.75	0	0	0	11837.2	0	0	0	0	0	3076.03	4516.91
LA414	11	1	LA	4	11	18.7	9	20.2	0.544444	9	74.7	622.467	20198.8	520.021	69907.9	0	740.909	9852.46	82903.4	21626.1	0	716.019	0	181.996	21892.7	0	0	0	250.14	0	2314.21	2049.41
LA439	11	1	LA	6	12	16.7	11	20.7	0.490152	11	82.15	0	26015.7	0	36174.1	0	1009.84	5055.73	50556.8	13245.6	123.051	201.782	0	0	13089.9	282.274	0	0	0	0	1757.05	1798.99
LA446	6	1	LA	5	9	13.1	11	15.5	-0.0464646	10	76	0	58589.9	1440.4	72642	0	1194.66	10407.7	83232.5	16716.5	0	384.737	0	0	15210.2	0	0	0	377.151	0	1465.92	2450.98
LA448	7	1	LA	5	13	19.4	13	20.1	0.0538462	11	60	1423.55	36480.9	2103.43	35071.3	0	7777.35	10308.7	70453.8	20230.4	0	0	0	0	13546.7	0	0	0	874.441	0	1484.07	1473.08
LA452	1	1	LA	4	16	22.2	16	29.5	0.45625	14	103	450.591	34822.1	0	86762.4	0	9575.02	13147.4	110872	24705.6	0	196.659	0	0	28233.3	0	0	0	325.169	0	2524.36	2135.74
LA452	6	1	LA	5	15	19.1	13	21.6	0.388205	12	88.8	0	23504.7	0	54246.3	0	3752.97	11803.6	93125.3	30753.7	0	264.629	0	1183.83	4669.83	0	0	0	0	0	0	537.776
LA523	2	1	LA	3	18	21.7	15	25.9	0.521111	13	93.3	0	62255.3	3046.6	153926	0	3477.63	15084.9	146145	23487.9	0	5023.32	0	1580.81	27030.6	0	0	0	3007.93	0	2170.61	3206.91
LA581	3	1	LA	3	10	16.1	10	19.4	0.33	10		0	80712.4	7306.96	113476	0	5518.52	44723.6	169304	42206.2	0	1264.42	0	647.347	50452.2	0	0	0	942.891	0	4983.94	6390.78
LA602	11	1	LA	2	13	18.3	11	20.3	0.437762	11	74.3	0	77928.6	2777.51	95031.2	0	6625.83	22093.1	149503	34562	0	2172.19	0	1846.35	21539	385.405	0	0	120.438	0	721.208	2733.22
LA640	12	1	LA	2	12	17.9	12	24.4	0.541667	11	85.8	0	60255.8	3597.92	94054.9	0	384.492	17317.8	106453	15477.9	0	1410.81	0	633.424	10216.6	0	0	0	1240.68	0	454.453	1365.63
LA743	5	1	LA	2	13	17.8	12	20.1	0.305769	6	39.9	0	40784.3	1498.1	62826.6	0	2392.11	9090.64	79196.4	18611.4	0	370.464	0	590.057	12986.7	0	0	0	416.342	0	1104.22	2265.33
LA842	4	1	LA	1	10	13.9	10	17.9	0.4	10	61.9	0	79424.2	2987.74	86854.1	0	0	17299.7	110275	18927.8	387.744	0	0	0	36458.9	0	0	0	1683.76	0	2723.15	3347.95
LA951	7	1	LA	1	13	15.3	13	18.9	0.276923	13	60.2	0	76807.8	4526.64	56040.7	0	446.016	17734	122203	19099.8	0	534.818	0	1064.43	37697.4	0	0	0	0	0	1004	4158.54
LA1509	6	2	LA	7	12	15.6	11	17.5	0.290909	11	47.3	0	2207.88	222.457	9380.44	0	0	378.12	4273.09	671.229	0	0	0	0	237.708	0	0	0	0	0	0	0
LA238	5	2	LA	4	15	17.4	15	21.7	0.286667	11		0	1081.14	70.7508	12853.1	0	0	544.921	14016.5	825.578	0	0	0	11.8621	297.326	0	0	0	17.8069	0	0	0
LA280	8	2	LA	4	16	20.4	14	22.7	0.346429	14	92.4	0	5022.4	771.955	19935.7	0	0	977.268	19389	1529.86	0	0	0	0	144.19	0	0	0	0	0	0	0
LA313	7	2	LA	4	11	17	11	19.8	0.254545	10	72	0	1365.31	339.248	6204.86	0	0	246.871	4990.69	578.138	0	0	0	0	334.13	0	0	0	0	0	0	0
LA328	10	2	LA	4	12	16.4	12	22.1	0.475	11	81.6	0	1910.77	555.722	10867.7	53.9092	0	459.738	8111.31	777.058	0	0	0	0	427.25	0	0	0	0	0	0	0
LA436	8	2	LA	3	12	14.8	12	17.2	0.2	9	73.6	0	3864.79	504.128	19500	0	0	1203.89	9832.94	1095.55	0	0	0	0	386.633	0	0	0	22.7143	0	0	0
LA448	9	2	LA	4	12	14.9	12	18	0.258333	12		0	1773.95	904.503	20513.7	0	0	476.02	18458	833.238	0	0	0	0	249.83	0	0	0	0	0	0	0
LA491	10	2	LA	3	11	16	11	22.4	0.581818	10	68.3	0	2696.39	352.745	13372	48.5845	0	654.962	6448.19	864.253	0	0	0	0	559.565	0	0	0	30.397	0	0	0
A926	12	1	LW	2	16	19	12	22.4	0.679167	12	94	0	59097.5	1200.32	94924.5	0	7166.81	15551.7	150664	27567.1	0	981.99	0	1803.11	20773.6	0	0	0	910.041	0	532.225	2499.03
A927	10	1	LW	2	14	17.5	12	18.3	0.275	9	57.6	0	86414.8	1433.66	107294	0	5019.22	35291.8	146375	31368.8	0	4273.8	0	3187.34	29281.3	0	0	0	1303.83	0	2385.01	5941.86
A934	11	2	LW	2	6	10	9	18.4	0.377778	9	72.4	0	11299.4	1730.18	17880.2	0	239.324	13781.2	54670.9	5034.3	0	279.395	0	943.763	3510.02	0	0	0	0	0	0	566.244
T132	8	1	LW	8	14	21.5	11	22.3	0.491558	8	59.6	213.573	19501.9	1297.76	27446.6	0	544.609	8479.23	34814.3	9483.36	102.424	248.569	0	58.1743	15939	0	0	0	91.4971	0	714.454	2824.85
T186	11	1	LW	6	11	18	11	23.1	0.463636	11	84.15	0	24616.5	0	17104.2	0	882.065	8966.08	36346	14979.7	0	192.611	0	1012.51	7663.09	0	0	0	0	0	88.7398	1276.39
T187	5	1	LW	7	11	14.6	11	18.4	0.345455	11	86.35	0	46299.1	348.905	25043.7	0	0	12183.5	38206.9	13695.7	159.204	117.346	644.17	1212.1	13450.3	0	0	0	89.8088	0	0	951.79
T204	12	1	LW	6	12	18.3	12	22.9	0.383333	11	84.7	0	20536.9	111.073	40493.5	0	812.277	14328.7	36623.7	11418.3	456.438	1106.11	469.013	1378.03	10375.2	107.57	0	0	890.326	0	248.97	817.848
U335	2	1	LW	5	14	16.35	13	18.9	0.285989	11		0	38785.5	3464.21	51943.6	0	1836.35	24867.5	82292.7	20220.2	786.877	1147.47	0	1619.58	36299.1	0	605.736	0	0	0	923.958	3444.51
U385	11	1	LW	4	14	18.3	12	20.7	0.417857	11	79.2	0	57555.9	1648.92	49093.6	0	2307.1	26426.1	63689.5	19012.2	719.536	1004.42	239.025	1836.38	25723.1	0	0	0	618.951	0	442.263	5841.97
U486	2	1	LW	4	11	15	7	16.1	0.936364	7	58.45	1991.84	38815.2	2455.33	54083.9	0	1825.36	13305.5	73228.9	19275.8	1096.06	1151.6	0	1816.06	26791.7	0	0	0	405.441	0	893.287	2636.88
U505	11	2	LW	3	10	14.4	10	17.8	0.34	10	69.7	121.684	6736.62	1848.77	50746.6	239.47	0	4460.82	26387.1	1922.14	0	373.445	0	412.572	4406.71	0	0	0	620.597	0	84.9283	1000.75
U547	12	1	LW	4	13	16.1	13	22.3	0.476923	11	101	0	26697.8	2780.97	55755.3	0	1621.78	21313.8	69980.7	17968.8	927.168	296.95	0	626.211	31391.1	0	0	0	1168.98	0	1149.9	5888.79
Z606	8	1	LW	4	16	24.3	14	26.4	0.366964	11	71.17	636.888	41505.8	1178.64	47555.5	0	0	14662.6	51158.7	9500.39	0	443.745	0	1163.29	11019.2	0	0	0	365.513	0	178.582	1141.24
Z620	4	1	LW	3	13	18.6	13	23.3	0.361538	10	74	0	38035.6	1720.51	21462.8	0	0	17046.4	39681.4	10363.8	232.007	579.627	0	44.9253	23751.9	0	47.1076	0	0	0	600.449	1693.59
Z630	11	1	LW	2	13	15.8	12	19	0.368	11	94.6	0	44204.9	2365.9	29317.6	114.803	0	14494.6	33010	5158.98	1000.28	1167.09	0	878.335	27186.6	241.318	117.018	195.696	0	0	1814.69	2501.28
Z653	12	1	LW	2	13	16.9	13	20.5	0.277	13	95.5	214.245	20370.9	1119.74	35943.5	0	423.107	5622.43	34521	12122.2	0	589.4	130.098	870.074	5820.78	0	0	0	0	0	22.578	512.658
Z703	9	1	LW	3	10	18.8	10	22.3	0.35	9	57.6	0	37363	2010.06	27170.4	0	0	15585.2	45554.9	10474.4	619.206	81.9687	0	783.589	22839.3	0	0	0	0	0	1333.31	3300.75
Z780	10	1	LW	3	11	17.4	10	18.2	0.238	10	71.4	0	22196.5	1084.57	75058	0	587.149	14657.9	49724.8	11472.9	723.933	1852.01	0	1480.72	23760.6	0	0	0	1148.75	657.968	1246.01	4357.52
Z797	8	1	LW	2	10	16.1	9	20	0.612	9	62.4	1601.57	25881.7	1744.37	50664.1	0	1983.41	11274.1	58522	13570.5	948.857	1699.89	0	928.036	45628.7	0	0	0	141.466	0	3525.49	6897.17
Z799	8	1	LW	2	11	16.8	8	17.1	0.611	8	42.3	2721.17	51378.4	1745.39	62521.6	0	795.233	12869.9	58034.7	9982.47	0	1076.67	0	1460.59	7963.16	0	0	0	547.801	0	85.2478	813.68
Z889	4	1	LW	1	9	11.8	9	15.9	0.456	9	73.8	1096.29	26014.4	784.489	26507.2	0	1964.11	7555.41	30491.4	7847.28	0	235.744	0	149.933	12127.5	0	0	0	0	0	168.124	1324.61
Z893	10	2	LW	2	6	7.7	9	15.2	0.406	8	62.4	1340.41	7227.67	889.528	29542.7	0	75.8128	5599.09	41926	8504.37	0	41.3456	0	149.707	692.524	0	0	0	50.4254	0	0	0
P1309	7	2	LW	8	11	14.6	11	16.8	0.2	11		0	8601.47	1278.53	21768.4	0	0	4580.21	37686.5	4561.89	0	0	0	0	1953.28	0	0	0	0	0	0	34.8666
R1387	4	2	LW	7	17	22.7	17	28	0.311765	12		0	9193.61	1631.55	30352.4	0	0	2655.57	39515.9	3990.7	0	0	0	0	3371.86	0	0	0	0	0	0	322.307
R14	9	2	LW	7	11	15.1	11	18.5	0.309091	11		0	6348.59	125.3	14589.8	0	0	2073.43	21928.9	3614.82	0	0	0	138.242	1687.64	0	0	0	0	0	0	398.65
R46	5	2	LW	8	10	15.5	10	18	0.25	10		0	11567.4	1398.05	26481.2	232.027	0	3626.02	40623.9	7638.69	0	0	0	337.39	3459.19	0	0	0	0	0	0	382.599
T132	5	2	LW	5	15	22.9	12	24.9	0.548333	11		95.5591	3140.96	431.674	17436.6	0	99.2736	1032.13	17569	1597.68	0	0	0	0	849.441	0	0	0	96.4405	0	0	42.9136
T181	8	2	LW	5	12	17.5	12	23.2	0.475	12		1605.73	9779.2	340.35	26880.4	215.193	0	2822.74	15827.5	1236.72	0	0	0	0	1213.21	0	0	0	65.5703	0	0	0
T182	5	2	LW	5	11	16.3	9	16.7	0.373737	5		0	6578.75	1040.44	22669.6	0	0	4474.61	13957.6	4074.84	0	0	155.368	0	5254.45	0	0	0	0	0	0	161.507
T213	8	2	LW	5	13	18.4	13	20.4	0.153846	9	46.8	396.189	8302.43	1046.44	22053.3	305.628	0	1097.28	11989.6	907.153	0	0	0	0	411.66	0	0	0	89.1805	0	0	0
T252	5	2	LW	4	14	18	11	19.9	0.523377	11		0	3323.68	239.732	16071.5	0	0	904.011	8851.27	807.814	0	0	0	0	571.688	0	0	0	12.2614	0	0	0
T253	5	2	LW	4	13	18	13	24.5	0.5	12		0	2403.92	269.969	10817.1	0	108.908	989.953	7751.18	3105.67	0	0	0	0	770.804	0	0	0	0	0	0	0
T259	7	2	LW	4	10	16.2	3	5.4	0.18	2		0	5882.56	1841.45	26757.3	0	0	5147	17312.8	3044.22	0	0	0	0	4675.31	0	0	0	0	0	0	288.996
T261	7	2	LW	4	9	14.3	8	17	0.536111	8	68.4	0	10646.4	922.439	36768.5	0	0	6601.38	18292.2	2185.67	0	0	0	846.894	4943.79	0	0	0	280.861	0	0	959.486
T282	7	2	LW	4	12	13.1	12	17.1	0.333333	12	80.4	707.697	11142.9	2066.29	11015.9	0	0	3954.57	15536.7	6759.16	0	0	0	247.336	3888.59	0	0	0	0	0	0	189.601
T286	7	2	LW	4	10	16	10	19.1	0.31	10		0	11229.6	1300.66	18149.2	0	0	6939.57	17927.7	2128.71	584.512	0	0	160.683	9206.03	0	0	0	0	0	45.0959	604.134
U347	5	2	LW	3	16	23	12	26.4	0.7625	12		0	2840.67	184.389	19251.6	0	0	1534.49	10672.1	835.652	0	0	0	0	703.777	0	0	0	0	0	0	0
U366	5	2	LW	3	11	17.8	11	23.3	0.5	11		0	2900.98	418.428	18587.1	0	0	1661.15	9643.42	768.946	0	0	0	0	1601.92	0	0	0	140.733	0	0	61.2174
U384	7	2	LW	3	12	17.1	12	20.9	0.316667	11		0	1881.24	289.386	12705.3	0	0	614.427	4865.3	467.033	0	0	0	0	660.935	0	0	0	0	0	0	92.2957
U456	5	2	LW	2	9	12.8	9	15.2	0.266667	9		199.338	4936.13	410.371	21033.7	0	0	1755.69	10264.9	1027.76	0	63.3163	0	25.3952	1512.72	0	0	0	0	0	0	21.0325
U480	6	2	LW	2	17	20.3	12	21.3	0.580882	11	79.8	770.318	4288.16	1098.12	17840.7	419.832	0	1844.76	11788.1	675.921	0	0	0	22.4534	542.088	0	0	0	76.1169	0	0	0
U485	5	2	LW	2	12	19.2	11	20.9	0.3	10		499.913	2416.88	705.226	64305.3	0	0	3400.18	23601.4	2577.03	0	456.92	0	708.824	637.412	0	0	0	1173.12	297.619	0	0
U485	10	2	LW	3	9	15.4	9	20.4	0.555556	9	63	254.123	7187.29	813.063	57914.6	0	0	4018.8	26224.1	1795.05	0	97.8906	0	169.051	4205.08	0	0	0	872.235	216.116	95.8168	775.491
U544	8	2	LW	2	10	12.6	9	16.6	0.584444	6		0	3233.86	1291.74	36567.8	652.016	0	2252.94	17510.3	1386.27	0	281.711	0	357.836	346.789	0	0	0	547.686	0	0	0
